# Supplementary material for: Zinc‐Mediated Lysosomal Destabilization Links Mitochondrial Damage to Neuronal Death in a Cellular MPP + Model of Parkinson's Disease
Source: J Neurochem. 2026 Feb 1;170(2):e70363. doi: 10.1111/jnc.70363 (PMC12862199; doi:10.1111/jnc.70363)
Supplement: Supplementary file 2 — Appendix S1: jnc70363‐sup‐0002‐AppendixS1.xlsx. [file JNC-170-0-s001.xlsx]

## Sheet: Fig.1B
22hr
	PI positive cell(%)					LDH release(%)
	MPP	+TPEN	+Zn			MPP	+TPEN	+Zn
	85.5	40.88	101.14			94.25	52.55	135.45
	129.55	76.66	124.41			91.18	70.02	123.42
	94.96	42.63	143.19			107.43	80.84	154.93
	107.45	62.27	117.07			107.14	70.02	138.74
	127.96	86.96	115.26			95.91	69.43	154.77
	145.54	70.57	146.14			92.73	84.53	200.49
	75.1	56.64	103.3			116.2	88.64	203.29
	69.65	92.26	116.26			95.49	92.88	170.65
	103.26	76.34	139.06			119.24	18.44	133.5
	103.19	85.03	110.06			118.23	7.22	199.92
	95.75	78.05	138.85			82.86	90.72	194.35
	88.92	79.75	122.91			79.35	85.43	195.32
	85.29	47.66	128				25.21	187.81
	87.87	39.7	142.38				16.91
			143.38
Test Pair	2	3	4		Test Pair	2	3	4
n	14	14	15		n	12	14	13
mean	99.9993	66.8143	126.094		mean	100.001	60.9171	168.665
STD	21.6374	18.3223	15.3541		STD	13.4574	30.9358	29.7117
SEM	5.78284	4.89685	3.96441		SEM	3.88481	8.26793	8.24054
ANOVA	Dunnett					ANOVA	Dunnett
test pair	2 vs 3	2 vs 4				test pair	2 vs 3	2 vs 4
p-value	<0.0001	0.001				p-value	0.0012	<0.0001
DFn	DFd	F-value	p-value			DFn	DFd	F-value	p-value
2	40	37.1	<0.0001			2	36	57.26	<0.0001
GraphPad Prism 9.1.0

## Sheet: Fig.1C
	Zinpyr-1 intensity								Zinpyr-1 intensity
	CTL	MPP 16hr							CTL	Zn
	0.91	5.55							0.61	22.95
	1.02	3.99							0.8	22.99
	1.18	9.48							0.51	18.36
	0.81	7.07							1.72	22.75
	0.83	6.44							1.63	18.69
	0.76	4.36							1.03	16.81
	0.85	4.64							0.79	20.1
	1.12	4.24							1.21	22.47
	1.41	6.83							0.67	18.83
	1.11	2.55							0.98	17.78
									1.35	23.47
									0.48	23.44
									0.98	21.63
									1.23	19.48
				T-Test								T-Test
Test Pair	1	2		test pair	1vs2			Test Pair	1	2		test pair	1vs2
n	10	10		p-value	<0.0001			n	14	14		p-value	<0.0001
mean	1	5.515		two-tailed				mean	0.999286	20.6964		two-tailed
STD	0.205643	1.98795		df	t-value			STD	0.391456	2.35677		df	t-value
SEM	0.0650299	0.628644		18	7.144			SEM	0.104621	0.629873		26	30.85

## Sheet: Fig.1D
	FluoZin-3 intensity
	CTL	1hr	2hr	4hr	6hr
	0.99	1.3	1.6	3.02	2.36
	1.1	1.81	1.74	1.98	3.7
	1.21	1.94	2.77	2.42	3.15
	0.91	2.06	1.93	2.86	4.05
	0.78	1.74	1.8	1.96	3.32
				2.36
							ANOVA	Dunnett
Test Pair	1	2	3	4	5		test pair	1 vs 2	1 vs 3	1 vs 4	1 vs 5
n	5	5	5	6	5		p-value	0.033	0.0065	<0.0001	<0.0001
mean	0.998	1.77	1.968	2.43333	3.316
STD	0.166343	0.29	0.463756	0.438482	0.637911		DFn	DFd	F-value	p-value
SEM	0.0743909	0.129692	0.207398	0.17901	0.285282		4	21	19.89	<0.0001

## Sheet: Fig.2B
22hr
	PI positive cell(%)						LDH release(%)
	MPP	+Trolox					MPP	+Trolox
	85.5	77.93					94.25	54.37
	129.55	39.19					91.18	66.63
	94.96	87.6					107.43	85.81
	107.45	37.28					107.14	82.07
	127.96	45.33					95.91	73.66
	145.54	36.47					92.73	78.89
	75.1	49.24					116.2	59.44
	69.65	51.36					95.49	67.67
	103.26	98.08					119.24	60.88
	103.19	81.46					118.23	58.79
	95.75	76.19					82.86	93.06
	88.92	89.44					79.35	90.91
	85.29	53.82						78.87
	87.87	79.15						75.3
		39.02
Test Pair	1	2				Test Pair	1	2
n	14	15				n	12	14
mean	99.9993	62.7707				mean	100.001	73.3107
STD	21.6374	21.9759				STD	13.4574	12.3781
SEM	5.78284	5.67416				SEM	3.88481	3.30817
T-Test						T-Test
test pair	1vs2					test pair	1vs2
p-value	<0.0001					p-value	<0.0001
two-tailed						two-tailed
df	t-value					df	t-value
27	4.593					24	5.266

## Sheet: Fig.2C
22hr
	PI positive cell(%)						LDH release(%)
	MPP	+zVAD					MPP	+zVAD
	94.91	134.98					80.54	109.55
	96.43	85.07					80.63	130.42
	99.27	79.35					78.27	91.77
	91.83	92.26					89.72	86.05
	122.43	92.28					152.15	59.34
	111.87	78.65					118.69	71.67
	96.31	81.1
	87.5	79.99
	111.1	73.14
	91.44	82.45
	86.77	85.7
	108.61	126.95
	101.52	139.17
Test Pair	1	2				Test Pair	1	2
n	13	13				n	6	6
mean	99.9992	94.6992				mean	100	91.4667
STD	10.6761	22.9767				STD	29.6671	25.682
SEM	2.96103	6.37258				SEM	12.1116	10.4846
T-Test						T-Test
test pair	1vs2					test pair	1vs2
p-value	0.458					p-value	0.6059
two-tailed						two-tailed
df	t-value					df	t-value
24	0.7542					10	0.5327

## Sheet: Fig.2D
	DCF intensity
	CTL	2hr	4hr	6hr	8hr	10hr	12hr	14hr
	1	0.35	0.31	0.17	0.17	0.24	1.61	2.96
	1.14	0.42	0.21	0.24	0.3	0.28	2.09	4.54
	1.15	0.63	0.61	0.07	0.3	0.44	6.98	1.15
	0.99	0.91	0.24	0.09	0.2	0.82	4.52	1.17
	0.71	1.22	1.43	0.28	2.31	0.34	2.63	2.63
	1.57	0.69	1.77	0.24	4.48	0.8	1.37	7.5
	0.81	4.17	1.3	0.86		6.09	0.88	6.1
	0.62	3.3	1.12	9.02		1.06	1.68	0.61
	0.35	1.39	3.16	2.68		4.01	4.53	1.62
	1.26	3.76	3.29	1.1		0.89	3.25
	0.78	2.98	4.02			1.41
	1.6	1.68				3.18
	0.6					0.62
	1.7
	0.71
										ANOVA	Dunnett
Test Pair	1	2	3	4	5	6	7	8		test pair	1 vs 2	1 vs 3	1 vs 4	1 vs 5	1 vs 6	1 vs 7	1 vs 8
n	15	12	11	10	6	13	10	9		p-value	0.7944	0.9481	0.9855	0.9995	0.9519	0.0486	0.0313
mean	0.999333	1.79167	1.58727	1.475	1.29333	1.55231	2.954	3.14222
STD	0.402163	1.38232	1.33972	2.76831	1.76744	1.77953	1.89514	2.41288		DFn	DFd	F-value	p-value
SEM	0.103838	0.399042	0.40394	0.875415	0.721552	0.493554	0.599294	0.804294		7	78	1.976	0.069

## Sheet: Fig.2E
	Lipid peroxidation probe intensity(red)										Lipid peroxidation probe intensity(green)
	CTL	0.5hr	2hr								CTL	0.5hr	2hr
	1.09	0.93	0.72								0.81	0.85	2.44
	1.1	0.25	0.44								0.71	1.16	2.83
	1.62	0.71	0.31								1.36	1.01	3.75
	1.61	0.27	0.21								1.12	1.63	0.85
	1	0.43	0.31									1.91	1.72
	0.8	0.29	0.35									0.94	3.97
	0.3	0.27	0.18
	0.48	1.05	0.53
					ANOVA	Dunnett									ANOVA	Dunnett
Test Pair	1	2	3		test pair	1 vs 2	1 vs 3			Test Pair	1	2	3		test pair	1 vs 2	1 vs 3
n	8	8	8		p-value	0.0232	0.0035			n	4	6	6		p-value	0.8359	0.0153
mean	1	0.525	0.38125							mean	1	1.25	2.59333
STD	0.474342	0.325971	0.177799		DFn	DFd	F-value	p-value		STD	0.29676	0.424688	1.19286		DFn	DFd	F-value	p-value
SEM	0.167705	0.115248	0.0628615		2	21	6.935	0.0049		SEM	0.14838	0.173378	0.486982		2	13	6.25	0.0125

## Sheet: Fig.2F
12hr
	Zinpyr-1 intensity
	CTL	MPP	+Trolox	+TPEN
	0.61	1.82	1.49	1.67
	0.8	3.36	1.94	2.22
	0.51	2.17	0.99	0.89
	1.72	2.34	1.99	2.27
	1.63	3.86	0.94	1.22
	1.03	1.78	2.35	0.85
	0.79	3.73	1.08	1.96
	1.21	4.59	1.39	1.78
	0.67	2.53	0.72	0.56
	0.98	2.92	1.38	1.56
	1.35	2.75	1.26	2.54
	0.48	2.99	0.81	0.67
	0.98	4.1	1.42	1
	1.23	1.56	0.87	1.22
		1.59	0.87	0.71
						ANOVA	Tukey
Test Pair	1	2	3	4		test pair	1 vs 2	1 vs3	1 vs4
n	14	15	15	15		p-value	<.0001	0.6136	0.3516
mean	0.999286	2.806	1.3	1.408			Tukey
STD	0.391456	0.961121	0.483676	0.642897		test pair	2 vs 3	2 vs 4
SEM	0.104621	0.24816	0.124885	0.165995		p-value	<.0001	<.0001
						DFn	DFd	F-value	p-value
						3	55	21.92	<0.0001

## Sheet: Fig.2G
12hr
	DCF intensity
	CTL	MPP	+Trolox	+TPEN
	1	3.32	0.72	1.85
	0.78	2.43	1.18	1.25
	1.03	2.31	0.8	1.32
	1.19	1.76	0.17	1.06
	1	2.49		1.58
						ANOVA	Tukey
Test Pair	1	2	3	4		test pair	1 vs 2	1 vs3	1 vs4
n	5	5	4	5		p-value	0.0001	0.7006	0.3643
mean	1	2.462	0.7175	1.412			Tukey
STD	0.146116	0.559884	0.416523	0.307685		test pair	2 vs 3	2 vs 4
SEM	0.0653452	0.250388	0.208262	0.137601		p-value	<.0001	0.0032
						DFn	DFd	F-value	p-value
						3	15	18.5	<0.0001

## Sheet: Fig.3A
22hr
	PI positive cell(%)						LDH realease(%)
	MPP	+Leupeptin	+CA074	+Leupeptin, CA074			MPP	+Leupeptin	+CA074	+Leupeptin, CA074
	85.5	87.55	44.28	23.66			94.25	56.56	73.78	76.49
	129.55	64.43	63.51	84.5			91.18	77.49	76.46	96.68
	94.96	39.06	56.26	78.61			107.43	77.18	97.66	51.36
	107.45	78.65	57.48	35.87			107.14	79.22	82.52	53.45
	127.96	76.99	38.95	45.95			89.89	64.33	94.53	84.08
	145.54	37.76	48	65.41			90.65	84.84	54	95.03
	75.1	41.35	49.48	103.19			110.51	76.62	43.27	53.18
	69.65	80.82	67.32	49.14			98.04	76.15	60.77	52.13
	103.26	60.11	60.99	34.22			104.32	87.4	52.21	60.17
	103.19	40.84	44.41	75.23			101.83	88.07	56.6	59.5
	95.75	32.71	39.62	45.3			101.72	82.31	52.97	49.8
	88.92	82.38	74.12	23.74			103.04	88.17	60.35	48.25
	85.29	92.11	64.26	49.35					60.59	56.94
	87.87	60.92	93.88	83.32						53.74
			47.6	39.23
Test Pair	1	2	3	4		Test Pair	1	2	3	4
n	14	14	15	15		n	12	12	13	14
mean	99.9993	62.5486	56.6773	55.7813		mean	100	78.195	66.5931	63.6286
STD	21.6374	20.9086	14.7456	24.3612		STD	7.10433	9.59351	16.961	16.9998
SEM	5.78284	5.58806	3.80729	6.29003		SEM	2.05084	2.76941	4.70413	4.54338
ANOVA	Dunnett					ANOVA	Dunnett
test pair	1 vs 2	1 vs 3	1 vs 4			test pair	1 vs 2	1 vs 3	1 vs 4
p-value	<.0001	<.0001	<.0001			p-value	0.0009	<0.0001	<.0001
DFn	DFd	F-value	p-value			DFn	DFd	F-value	p-value
3	54	14.72	<0.0001			3	47	18.31	<0.0001

[truncated: 22 more sheets: Fig.3B, Fig.3C, Fig.3D, Fig.3E, Fig.3F, Fig.4B, Fig.5A, Fig.5B, Fig.6A, FIg.6B, Fig.6C, Fig.6D, Fig.6E, Fig.7B, Fig.7C, Fig.7D, Fig.7E, Fig.7F, Fig.7G, Fig.7H …]
